# Supplementary material for: Development of a 23-Gene Signature for Tumor Growth Mechanism in Vestibular Schwannoma
Source: Cancers (Basel). 2024 Dec 11;16(24):4134. doi: 10.3390/cancers16244134 (PMC11674088; doi:10.3390/cancers16244134)
Supplement: Supplementary file 1 [file cancers-16-04134-s001.zip]

Archive with 2 entries (2 files):
- cancers-3268388-supplementary.docx
- Supplementary Tables.xlsx
