# Supplementary material for: Development of a 23-Gene Signature for Tumor Growth Mechanism in Vestibular Schwannoma
Source: Cancers (Basel). 2024 Dec 11;16(24):4134. doi: 10.3390/cancers16244134 (PMC11674088; doi:10.3390/cancers16244134)
Supplement: Supplementary file 1 [file cancers-16-04134-s001.zip › Supplementary Tables.xlsx]

## Sheet: Supplementary Table S1
Supplementary Table S1. Tumor growth related gene signature
AAMP
ABI1
ABI2
ACTB
ACTG1
ADAM10
ADAM12
ADAM17
ADAP1
ADCYAP1
ADCYAP1R1
ADORA2A
AHCYL1
AKT1
AKT2
AKT3
ALK
ANOS1
AP2A1
AP2A2
AP2B1
AP2M1
AP2S1
APH1A
APH1B
APOE
ARC
AREG
ARF6
ARHGEF7
ASCL1
ATF1
ATF2
ATP6AP1
ATP6V0A1
ATP6V0A2
ATP6V0A4
ATP6V0B
ATP6V0C
ATP6V0D1
ATP6V0D2
ATP6V0E1
ATP6V0E2
ATP6V1A
ATP6V1B1
ATP6V1B2
ATP6V1C1
ATP6V1C2
ATP6V1D
ATP6V1E1
ATP6V1E2
ATP6V1F
ATP6V1G1
ATP6V1G2
ATP6V1G3
ATP6V1H
AXL
BAIAP2
BAX
BCAR1
BDNF
BRAF
BRK1
BTC
CALM1
CAV1
CBL
CD274
CDC37
CDC42
CDH5
CDK5
CDK5R1
CDK5R2
CHD4
CHEK1
CILP
CLTA
CLTC
CMA1
COL11A1
COL11A2
COL1A1
COL1A2
COL24A1
COL27A1
COL2A1
COL3A1
COL4A1
COL4A2
COL4A3
COL4A4
COL4A5
COL5A1
COL5A2
COL5A3
COL6A1
COL6A2
COL6A3
COL6A5
COL6A6
COL9A1
COL9A2
COL9A3
CREB1
CRK
CRKL
CSK
CSN2
CTNNA1
CTNNB1
CTNND1
CUL5
CXCL12
CYBA
CYBB
CYFIP1
CYFIP2
DIAPH1
DLG4
DNAL4
DNM1
DNM2
DNM3
DOCK1
DOCK3
DOCK7
DUSP3
DUSP4
DUSP6
DUSP7
EGF
EGFR
EGR1
EGR2
EGR3
EGR4
ELK1
ELMO1
ELMO2
EP300
EPGN
EPN1
EPS15
EPS15L1
ERBB2
ERBB3
ERBB4
ERBIN
EREG
ESR1
ESRP1
ESRP2
F3
FER
FES
FGF1
FGF10
FGF16
FGF17
FGF18
FGF19
FGF2
FGF20
FGF22
FGF23
FGF3
FGF4
FGF5
FGF6
FGF7
FGF8
FGF9
FGFBP1
FGFBP2
FGFBP3
FGFR1
FGFR2
FGFR3
FGFR4
FGFRL1
FLRT1
FLRT2
FLRT3
FLT1
FLT3
FLT3LG
FLT4
FN1
FOS
FOSB
FOSL1
FRS2
FRS3
FURIN
FYN
GAB1
GAB2
GABRA1
GABRB1
GABRB2
GABRB3
GABRG2
GABRG3
GABRQ
GALNT3
GFAP
GGA3
GRAP
GRAP2
GRB10
GRB2
GRB7
GRIN2B
GTF2F1
GTF2F2
HBEGF
HDAC1
HDAC2
HDAC3
HGF
HGFAC
HGS
HIF1A
HNRNPA1
HNRNPF
HNRNPH1
HNRNPM
HPN
HRAS
HSP90AA1
HSPB1
ID1
ID2
ID3
ID4
IGF1
IGF1R
IGF2
IL2RG
INS
INSR
IRS1
IRS2
IRS4
ITCH
ITGA2
ITGA3
ITGAV
ITGB1
ITGB3
ITPR1
ITPR2
ITPR3
JAK2
JAK3
JUNB
JUND
JUP
KDR
KIDINS220
KIT
KITLG
KL
KLB
KRAS
LAMA1
LAMA2
LAMA3
LAMA4
LAMA5
LAMB1
LAMB2
LAMB3
LAMC1
LAMC2
LAMC3
LCK
LRIG1
LYL1
LYN
MAP2K1
MAP2K2
MAP2K5
MAPK1
MAPK11
MAPK12
MAPK13
MAPK14
MAPK3
MAPK7
MAPKAP1
MAPKAPK2
MAPKAPK3
MATK
MDK
MEF2A
MEF2C
MEF2D
MEMO1
MET
MKNK1
MLST8
MMP9
MST1
MST1R
MTOR
MUC20
MXD4
MYC
MYCN
NAB1
NAB2
NCBP1
NCBP2
NCF1
NCF2
NCF4
NCK1
NCK2
NCKAP1
NCKAP1L
NCOR1
NCSTN
NEDD4
NELFB
NGF
NOS3
NRAS
NRG1
NRG2
NRG3
NRG4
NRP1
NRP2
NTF3
NTF4
NTRK1
NTRK2
NTRK3
PAG1
PAK1
PAK2
PAK3
PCSK5
PCSK6
PDE3B
PDGFA
PDGFB
PDGFC
PDGFD
PDGFRA
PDGFRB
PDPK1
PGF
PGR
PIK3C3
PIK3CA
PIK3CB
PIK3R1
PIK3R2
PIK3R3
PIK3R4
PLAT
PLCG1
PLG
POLR2A
POLR2B
POLR2C
POLR2D
POLR2E
POLR2F
POLR2G
POLR2H
POLR2I
POLR2J
POLR2K
POLR2L
PPP2CA
PPP2CB
PPP2R1A
PPP2R1B
PPP2R5D
PRDM1
PRKACA
PRKACB
PRKACG
PRKCA
PRKCB
PRKCD
PRKCE
PRKCZ
PRR5
PSEN1
PSEN2
PSENEN
PTBP1
PTK2
PTK2B
PTK6
PTN
PTPN1
PTPN11
PTPN12
PTPN18
PTPN2
PTPN3
PTPN6
PTPRJ
PTPRK
PTPRO
PTPRS
PTPRU
PTPRZ1
PXN
RAB4A
RAB4B
RAC1
RALA
RALB
RALGDS
RANBP10
RANBP9
RAP1A
RAP1B
RAPGEF1
RASA1
RBFOX2
REST
RHOA
RICTOR
RIT1
RIT2
RNF41
ROCK1
ROCK2
RPS27A
RPS6KA1
RPS6KA2
RPS6KA3
RPS6KA5
RRAD
S100B
SGK1
SH2B2
SH2B3
SH2D2A
SH3GL1
SH3GL2
SH3GL3
SH3KBP1
SHB
SHC1
SHC2
SHC3
SIN3A
SOCS1
SOCS6
SOS1
SPARC
SPHK1
SPINT1
SPINT2
SPP1
SPRED1
SPRED2
SPRY1
SPRY2
SRC
SRF
STAM
STAM2
STAT1
STAT3
STAT5A
STAT5B
STAT6
STMN1
STUB1
TAB2
TCF12
TCIRG1
TEC
TGFA
THBS1
THBS2
THBS3
THBS4
THEM4
TIA1
TIAL1
TIAM1
TLR9
TNS3
TNS4
TPH1
TRIB1
TRIB3
UBA52
UBB
UBC
USP8
VAV1
VAV2
VAV3
VEGFA
VEGFB
VEGFC
VEGFD
VGF
VRK3
WASF1
WASF2
WASF3
WWOX
WWP1
YAP1
YES1
YWHAB
BAD
CASP9
CHUK
FOXO4
NFKB1
PIK3CG
PLD1
RAF1
RALBP1
RELA
AMOT
AMOTL1
AMOTL2
CASP3
DVL2
LATS1
LATS2
MOB1A
MOB1B
NPHP4
SAV1
STK3
STK4
TJP1
TJP2
WWC1
WWTR1
YWHAE
COX2
NLR
CD105
MMP2
MMP14
ABCA3
SCG1
KLF11
CA2D1
BASP1
PRDX2

## Sheet: Supplementary Table S2
Supplementary Table S2. Highly differential expressed genes in high stemness tumor (schwann cells)
ID	mean.ncl	mean.cl	fc	pv	padj
HLA-DQA2	0.012013	0.377749	31.445	7.47e-50	1.08e-47
HLA-DRB5	0.100399	3.05489	30.4274	0	0
HLA-DQB1	0.0537528	1.03374	19.2314	0	0
HAND2	0.0205625	0.378681	18.4161	1.29e-41	1.69e-39
HLA-DQA1	0.0486784	0.857239	17.6103	0	0
HLA-DOA	0.0297407	0.497547	16.7295	3.04e-53	4.64e-51
CD74	1.32318	20.728	15.6652	0	0
NTN4	0.0594079	0.923083	15.538	0	0
HLA-DMB	0.0197853	0.293068	14.8124	5.23e-30	3.78e-28
CD24	0.00519799	0.0708265	13.6258	6.75e-08	8.37e-07
HLA-DPB1	0.171271	2.31786	13.5333	0	0
HLA-DRA	0.553796	7.22511	13.0465	0	0
HLA-DRB1	0.516668	6.27814	12.1512	0	0
HAND2-AS1	0.0094375	0.107679	11.4097	2.9e-11	5.55e-10
HLA-DPA1	0.201251	2.22961	11.0788	0	0
HLA-DMA	0.0440585	0.453535	10.2939	4.63e-38	4.89e-36
FGF12	0.0234369	0.234758	10.0166	1.64e-20	6.92e-19
CFI	0.0208255	0.197022	9.46065	2.02e-16	6.69e-15
ISLR	0.0338655	0.283761	8.37906	5.44e-22	2.57e-20
ANGPTL4	0.0237223	0.190961	8.04986	2.68e-15	8.24e-14
A2M	0.283256	2.22945	7.87082	0	0
FGL2	0.0317191	0.248905	7.84717	9.05e-19	3.54e-17
COL8A1	0.0556041	0.413316	7.43319	2.12e-28	1.38e-26
GJA1	0.0363188	0.253698	6.98532	3.65e-17	1.28e-15
DKK1	0.00951656	0.0647344	6.8023	3.62e-05	0.000288633
C1S	0.132521	0.880428	6.6437	5.55e-55	8.96e-53
COL4A3	0.0261402	0.169806	6.49598	2.33e-11	4.53e-10
LYZ	0.0227584	0.147334	6.47384	3.91e-10	6.63e-09
COL4A4	0.0329751	0.19968	6.05547	2.74e-12	5.95e-11
C1QA	0.0147992	0.0894386	6.04347	1.34e-06	1.4e-05
CTSS	0.0158218	0.0946202	5.98038	4.3e-07	4.85e-06
TNFRSF19	0.0370066	0.21238	5.73898	2.34e-13	5.82e-12
SPP1	0.209088	1.16068	5.55115	0	0
MS4A7	0.0108976	0.0601843	5.5227	0.000433502	0.00262398
PTGDS	0.118311	0.644623	5.44856	6.78e-35	6.41e-33
APOE	0.0620579	0.33186	5.34759	1.39e-18	5.36e-17
C1QB	0.0342328	0.183001	5.34577	2.61e-11	5.04e-10
APOC1	0.028467	0.147005	5.16404	1.09e-08	1.55e-07
IFI27	0.0544232	0.277502	5.09897	3.93e-15	1.19e-13
FYB1	0.0240894	0.122395	5.08086	9.8e-08	1.19e-06
BAALC	0.0373948	0.187222	5.00664	1.6e-10	2.82e-09
RARRES1	0.035168	0.175797	4.99877	1e-09	1.6e-08
KCNK1	0.0216403	0.107541	4.96945	2.84e-06	2.78e-05
C1QC	0.041314	0.204021	4.93831	5.97e-11	1.1e-09
FSTL5	0.0225019	0.108126	4.80518	4.24e-06	4.01e-05
C1R	0.176363	0.844444	4.78809	1.09e-39	1.25e-37
FCGR3A	0.0157499	0.074595	4.73622	5.13e-05	0.000391049
PTPRZ1	0.193165	0.874725	4.52837	2.7e-39	2.96e-37
STS	0.13718	0.61398	4.47571	1.6e-27	9.99e-26
TYROBP	0.0342927	0.1502	4.37994	4.44e-08	5.77e-07
GPX3	0.713451	3.0624	4.29238	0	0
PEX5L	0.0347433	0.145334	4.18309	2.25e-07	2.62e-06
RCAN1	0.181703	0.754206	4.15076	1.74e-31	1.44e-29
ARL4C	0.0284871	0.118036	4.14351	3.45e-06	3.34e-05
ADAMTSL1	0.0163423	0.0677087	4.14315	0.000283939	0.00178569
CSF1R	0.0156794	0.0649411	4.1418	0.000888828	0.00495359
SERPINE2	0.657472	2.64157	4.01777	0	0
CD163	0.0234204	0.0935801	3.99566	9.41e-05	0.00067868
ASTN2	0.0900043	0.35947	3.99392	9.86e-15	2.85e-13
SERPINE1	0.0263298	0.104223	3.95837	2.25e-05	0.000190731
CDH1	0.122772	0.483875	3.94125	8.7e-20	3.51e-18
GXYLT2	0.0689766	0.26308	3.81406	4.34e-11	8.09e-10
IFI6	1.4691	5.58461	3.80138	0	0
ATP1B2	0.213533	0.804476	3.76746	5.92e-30	4.16e-28
SHISA9	0.155758	0.583187	3.74419	5.25e-22	2.53e-20
C3	0.0406149	0.150227	3.69881	6.05e-07	6.55e-06
S100A1	0.0309587	0.114503	3.69856	9.29e-06	8.3e-05
ACTN1	0.0397085	0.146389	3.68658	1.56e-06	1.61e-05
RGS1	0.0349858	0.128226	3.66509	1.19e-05	0.000103862
LAPTM5	0.0230582	0.0842201	3.65249	0.000303444	0.00189532
PLAUR	0.0412167	0.149777	3.63388	2.78e-06	2.74e-05
SMAP2	0.0905189	0.323447	3.57325	1.57e-12	3.51e-11
CXCR4	0.0393325	0.139696	3.55167	4.81e-06	4.49e-05
F3	0.0709592	0.249944	3.52237	1e-09	1.6e-08
BCAT1	0.0802862	0.28157	3.50708	6.24e-11	1.14e-09
MS4A6A	0.0221434	0.0774365	3.49705	0.000710465	0.00410993
LY6E	0.103625	0.357482	3.44977	1.18e-12	2.69e-11
ST3GAL4	0.0414633	0.142323	3.4325	2.78e-06	2.74e-05
IL13RA1	0.0328572	0.112673	3.42916	6.28e-05	0.000470228
CYBB	0.020387	0.0696218	3.415	0.0013745	0.00716516
ENPP2	0.0554632	0.189406	3.41499	2.43e-07	2.81e-06
SYBU	0.054199	0.184673	3.40732	5.42e-07	5.94e-06
SORL1	0.027871	0.0949636	3.40725	0.000131969	0.00090239
PTPRC	0.0212022	0.0719168	3.39195	0.00179667	0.00910927
HCN1	0.0398883	0.13495	3.3832	1.87e-05	0.000159604
CCL3L1	0.0220402	0.0741885	3.36605	0.000710469	0.00410993
SRGN	0.135487	0.454603	3.35533	3.36e-15	1.02e-13
ABCA1	0.208305	0.696119	3.34183	1.64e-22	8.64e-21
TSPAN13	0.131371	0.436236	3.32063	2.74e-14	7.58e-13
MAP3K20	0.262919	0.872446	3.31831	7.43e-28	4.74e-26
ADAMTS8	0.0483943	0.159324	3.29221	2.75e-06	2.72e-05
SPON2	0.0769301	0.249756	3.24654	7.01e-09	1.01e-07
ARHGDIB	0.0188671	0.0605466	3.2091	0.00266434	0.0126483
LOXL2	0.0873819	0.280287	3.2076	1.9e-09	2.98e-08
IFI44L	0.0896279	0.285923	3.19011	1.21e-09	1.92e-08
RAPGEF5	0.114795	0.359223	3.12924	1.12e-11	2.29e-10
AEBP1	0.179563	0.555736	3.09493	1.03e-16	3.45e-15
CPXM2	0.0828468	0.252133	3.04336	4.03e-08	5.28e-07
ITGAV	0.246415	0.744216	3.02017	5.2e-21	2.34e-19
AIF1	0.0216465	0.0652172	3.01283	0.00650425	0.0267386
MIA	0.0508643	0.152044	2.9892	4.86e-05	0.00037446
RGL1	0.0902374	0.267902	2.96886	1.21e-08	1.69e-07
PYGL	0.0976692	0.288984	2.9588	3.95e-09	5.99e-08
SERPINA5	0.120721	0.354994	2.94061	1.71e-10	3e-09
ANO6	0.162942	0.470386	2.88684	3.05e-13	7.47e-12
FCER1G	0.0319894	0.0919446	2.87422	0.00138269	0.00719421
ARHGAP18	0.0669898	0.191641	2.86074	2.32e-06	2.32e-05
PHLDA1	0.0513745	0.146191	2.84559	5.21e-05	0.000396107
BHLHE40	0.155893	0.443472	2.84472	7.81e-12	1.65e-10
BMP7	0.19167	0.543827	2.83731	7.3e-15	2.18e-13
PDGFB	0.0805719	0.226952	2.81677	4.61e-07	5.14e-06
CYB5R3	0.324395	0.910007	2.80524	8.48e-23	4.56e-21
HEY1	0.0924061	0.258483	2.79725	1.64e-07	1.93e-06
APOL6	0.0715175	0.198089	2.76979	2.6e-06	2.58e-05
SCRG1	0.0383549	0.104486	2.7242	0.000879851	0.00494376
MX1	0.112525	0.305887	2.71838	2.26e-08	3.05e-07
NABP1	0.0404807	0.109281	2.69959	0.000554485	0.00330521
WARS	0.120669	0.324751	2.69126	8.89e-09	1.28e-07
CSF1	0.160807	0.43083	2.67918	7.43e-11	1.35e-09
TPP1	0.62425	1.6573	2.65486	3.65e-35	3.58e-33
TMEM184B	0.0884167	0.232015	2.6241	4.07e-06	3.86e-05
NEDD9	0.0789406	0.20575	2.6064	5.78e-06	5.29e-05
ADCY3	0.186801	0.486673	2.60531	2e-11	3.95e-10
ME1	0.0363562	0.0934306	2.56987	0.00387969	0.0172417
PGM1	0.0622301	0.157201	2.52613	0.00031367	0.0019503
ISG15	0.0911143	0.229977	2.52404	6.19e-06	5.62e-05
CTSA	0.0983132	0.247531	2.51778	4.32e-06	4.06e-05
PLTP	0.232957	0.586105	2.51594	4.77e-13	1.15e-11
TNFRSF21	0.0481022	0.120765	2.51059	0.00178042	0.00907419
CLDN11	0.197865	0.494618	2.49978	7.87e-11	1.42e-09
SEMA3C	0.267215	0.667039	2.49626	1.14e-14	3.22e-13
SOD3	0.204384	0.509891	2.49477	4.61e-11	8.54e-10
ADM	0.0297774	0.0739607	2.48378	0.00601764	0.0252018
LTBP1	0.0704805	0.17446	2.47529	0.000112247	0.000789183
COL5A3	0.0808897	0.199869	2.47089	2.56e-05	0.000211778
APOBEC3C	0.217897	0.536654	2.46288	1.88e-11	3.74e-10
HLA-A	1.99644	4.90789	2.45831	0	0
OSBPL11	0.204267	0.501426	2.45475	9.24e-11	1.66e-09
HCLS1	0.0448223	0.109874	2.45132	0.00462787	0.0200468
SLC26A2	0.112244	0.274267	2.44348	1.36e-06	1.42e-05
PCDH9	0.158416	0.386284	2.43842	2.79e-08	3.73e-07
GLMP	0.0851612	0.206671	2.42683	2.43e-05	0.000204534
AKR1B1	0.216389	0.524785	2.42519	3.14e-11	5.93e-10
LGR4	0.0826094	0.198552	2.4035	0.000117059	0.00081673
GGCT	0.102118	0.244782	2.39704	3.66e-06	3.49e-05
IGFBP4	1.79374	4.28503	2.38889	7.9e-46	1.08e-43
NRIP2	0.0690091	0.164521	2.38405	0.000186379	0.00122554
NTNG1	0.079035	0.187673	2.37456	9.55e-05	0.000687499
VCAN	0.0592697	0.140554	2.37143	0.000888352	0.00495359
DDR1	0.316239	0.747926	2.36507	1.58e-14	4.42e-13
GPR83	0.207601	0.490835	2.36432	4.38e-10	7.38e-09
DEPP1	0.166167	0.391634	2.35687	6.22e-08	7.83e-07
YWHAH	0.114773	0.269248	2.34591	3.61e-06	3.47e-05
PDPN	0.30441	0.710967	2.33556	1.03e-13	2.71e-12
HLA-E	0.819443	1.90531	2.32512	2.52e-29	1.68e-27
ASAH1	0.267146	0.617274	2.31062	1.04e-11	2.16e-10
IGFBP7	1.16313	2.67831	2.30268	4.7e-34	4.16e-32
AGRN	0.119997	0.276107	2.30094	5.58e-06	5.12e-05
CD82	0.102831	0.235237	2.28761	2.46e-05	0.000205324
ITIH5	0.0945727	0.216224	2.28633	6.5e-05	0.000486005
MAN2A1	0.166453	0.365747	2.1973	6.1e-07	6.59e-06
MAOB	0.0791382	0.173774	2.19583	0.000537454	0.00321768
TPM2	0.181474	0.396816	2.18662	1.38e-07	1.64e-06
VSIR	0.0690411	0.150739	2.18332	0.00116786	0.00620596
PDGFD	0.134069	0.291184	2.17189	1.1e-05	9.66e-05
COL14A1	2.45045	5.31439	2.16874	2.09e-40	2.49e-38
IFIT1	0.109357	0.23457	2.14499	7.82e-05	0.000575048
CTSD	0.741327	1.58323	2.13567	2.53e-22	1.31e-20
PDE5A	0.084145	0.179202	2.12969	0.000745906	0.00429679
MFSD1	0.101506	0.2144	2.11219	0.000210149	0.00135903
CADM4	1.09699	2.30732	2.10331	1.15e-25	6.73e-24
AP1S2	1.26668	2.65456	2.09569	3.81e-27	2.32e-25
LPL	0.809654	1.68902	2.0861	4.72e-22	2.31e-20
GBA	0.127354	0.265388	2.08387	8.84e-05	0.000641135
WASHC2A	0.124255	0.258211	2.07807	0.000119149	0.000827102
MYH9	0.18779	0.389365	2.07341	1.74e-06	1.79e-05
DKK3	0.541681	1.12067	2.06888	5.72e-16	1.82e-14
UCHL1	0.478802	0.98492	2.05705	5.9e-14	1.57e-12
SLC15A3	0.137312	0.282408	2.05669	3.95e-05	0.000311195
NLGN4X	0.65872	1.353	2.05398	1.51e-18	5.77e-17
NUCB2	0.0977151	0.199099	2.03754	0.0011773	0.006244
C1QTNF1	0.166569	0.337675	2.02724	1.31e-05	0.000113576
CYP4V2	0.0863249	0.17493	2.02641	0.00242059	0.0117266
GPR137B	0.191589	0.387738	2.0238	3.47e-06	3.35e-05
HEXA	0.122188	0.24689	2.02058	0.000169195	0.00112879
STAT1	0.128182	0.256875	2.00398	0.000164783	0.001107
CYSTM1	0.164999	0.329591	1.99753	3.29e-05	0.000263274
GBP2	0.255465	0.508668	1.99114	2.3e-07	2.67e-06
NOV	0.55676	1.10615	1.98677	3.42e-14	9.37e-13
IGFBP6	0.144044	0.285745	1.98373	0.000102269	0.000726481
CRISPLD2	0.0874265	0.172636	1.97464	0.00255898	0.0122885
NPC2	0.723641	1.42719	1.97224	1.21e-17	4.31e-16
PRRG4	0.0926584	0.182375	1.96825	0.00224313	0.0110227
OBSL1	0.262967	0.515189	1.95914	3.36e-07	3.82e-06
NDUFAF8	0.0895533	0.17539	1.9585	0.00298591	0.0139716
WLS	0.105587	0.206745	1.95806	0.00110381	0.00592297
SLC16A4	0.132799	0.259861	1.9568	0.000331476	0.00204709
COL11A1	0.177471	0.346364	1.95166	2.55e-05	0.000211093
GPT2	0.127616	0.248849	1.94998	0.000374111	0.00229488
VMP1	0.495694	0.966064	1.94891	5.26e-12	1.13e-10
UQCR10	0.121771	0.236664	1.94353	0.000676129	0.00395298
PTX3	0.0947402	0.183766	1.93968	0.00382032	0.0170848
CMIP	0.100047	0.193989	1.93898	0.00204698	0.0101498
RHOQ	0.546216	1.05618	1.93363	9.27e-13	2.14e-11
LHFPL2	0.225544	0.435758	1.93203	3.64e-06	3.49e-05
CD99	1.38379	2.67007	1.92954	3.91e-22	1.95e-20
NFE2L2	0.288035	0.555196	1.92753	2.05e-07	2.41e-06
CTSC	0.124526	0.239678	1.92471	0.000810109	0.00460854
ASPH	0.271429	0.520794	1.91871	5.27e-07	5.83e-06
PTN	0.126348	0.242041	1.91567	0.00055364	0.00330521
FBLN5	0.330967	0.631563	1.90824	5.52e-08	7e-07
GPR155	1.29831	2.47306	1.90484	1.44e-20	6.35e-19
VLDLR	0.0901375	0.171516	1.90283	0.00312604	0.0145031
ATP6V1E1	0.191586	0.363779	1.89878	4.95e-05	0.0003792
PROS1	0.551355	1.04364	1.89287	2.73e-12	5.95e-11
PMEPA1	0.264681	0.498757	1.88437	1.88e-06	1.92e-05
FN1	0.600366	1.12418	1.87249	1.42e-12	3.23e-11
MAP2	0.276104	0.516613	1.87108	2.1e-06	2.11e-05
PLXDC2	0.439771	0.821563	1.86816	9.97e-10	1.6e-08
PLAT	0.31035	0.578681	1.86461	5.59e-07	6.1e-06
MSI2	0.0728513	0.135776	1.86375	0.00810088	0.0320528
SDC3	0.944694	1.74528	1.84745	3.24e-16	1.06e-14
ANTXR2	0.248754	0.458858	1.84463	4.83e-06	4.49e-05
EPB41L3	0.233877	0.428419	1.83181	4.02e-05	0.000316074
ADAM23	0.641439	1.17488	1.83164	2.54e-12	5.61e-11
MAP1B	0.957724	1.75291	1.83029	1.16e-15	3.63e-14
GULP1	0.174892	0.319613	1.82749	0.00027286	0.00172392
PSAP	5.04052	9.19853	1.82492	7.12e-31	5.58e-29
SPATA13	0.132126	0.240896	1.82322	0.00113406	0.00606156
ATP2B4	0.18377	0.334717	1.82139	0.000263242	0.00167473
SLC23A2	0.135863	0.24649	1.81426	0.00194383	0.00967327
PLD3	0.424207	0.766431	1.80674	3.6e-08	4.8e-07
B2M	5.31319	9.59938	1.80671	2.14e-30	1.59e-28
EDNRB	0.452039	0.815893	1.80492	1.58e-08	2.16e-07
ELOVL5	0.410171	0.739538	1.803	4.43e-08	5.77e-07
SDCBP	0.157611	0.281785	1.78786	0.00138757	0.00720588
BECN1	0.146065	0.259052	1.77354	0.00194225	0.00967327
NME1	0.106911	0.188835	1.76629	0.00956355	0.0367788
TANC1	0.174759	0.308092	1.76295	0.000843087	0.00476648
ITGA1	0.223242	0.39334	1.76194	0.000119616	0.000827483
RTRAF	0.107486	0.189302	1.76118	0.00972809	0.0372548
HEXB	0.109973	0.193539	1.75987	0.00729236	0.0294487
PKIA	0.129875	0.227859	1.75445	0.00330932	0.0151996
CHPF	0.318068	0.5576	1.75308	7.1e-06	6.42e-05
PLBD2	0.149866	0.262264	1.74999	0.00316611	0.0146153
CD44	0.486418	0.849549	1.74654	3.68e-08	4.87e-07
THY1	0.745611	1.29636	1.73866	1.09e-11	2.24e-10
ITGB8	2.83242	4.91169	1.7341	1.64e-20	6.92e-19
SELENON	0.134352	0.232718	1.73215	0.00272854	0.0129217
FRRS1L	0.119201	0.206439	1.73185	0.00495174	0.0213822
CLU	5.00759	8.66296	1.72997	3.24e-25	1.85e-23
ADAM17	0.289106	0.499242	1.72685	3.11e-05	0.000250422
SEMA7A	0.312956	0.540262	1.72632	1.21e-05	0.000104819
FEZ1	0.492422	0.849436	1.72502	6.42e-08	8.01e-07
MLEC	0.289217	0.497226	1.71922	3.11e-05	0.000250422
GPX4	0.186147	0.319062	1.71403	0.000870753	0.00490268
TWSG1	0.149762	0.256586	1.7133	0.00313652	0.0145031
MT1X	0.221579	0.377579	1.70403	0.000463614	0.00279391
TCEAL9	0.270459	0.457653	1.69214	9.83e-05	0.000702247
RRM2B	0.176293	0.298162	1.69129	0.00179727	0.00910927
SH3BP5	0.489037	0.823799	1.68453	2.16e-07	2.53e-06
FAM3C	0.146104	0.245906	1.68308	0.00571544	0.0242222
SERPINB9	0.183697	0.308718	1.68058	0.00114697	0.00610681
CTNNAL1	0.989703	1.66301	1.68031	9.42e-12	1.97e-10
CD59	1.36704	2.29582	1.67941	1.9e-13	4.87e-12
C5orf15	0.151906	0.254507	1.67543	0.00343334	0.0157166
CYP2U1	0.242686	0.404654	1.6674	0.000234997	0.00151259
SLC1A5	0.118645	0.197696	1.66628	0.00977112	0.0373674
TMEM59L	0.1525	0.253355	1.66134	0.00352956	0.0160839
CXCL14	0.19719	0.327388	1.66027	0.00088169	0.00494396
ATP6V1B2	0.151385	0.250175	1.65258	0.00651801	0.0267408
ERBIN	0.161444	0.266426	1.65027	0.00617899	0.0256709
VEGFB	0.221788	0.364544	1.64366	0.00125889	0.0066128
LHFPL6	0.505509	0.828971	1.63987	1.12e-06	1.2e-05
PPT1	0.16222	0.26599	1.63969	0.00632604	0.0261629
CTSB	0.604486	0.99009	1.6379	7.63e-08	9.38e-07
HCFC1R1	0.372464	0.609967	1.63766	2.43e-05	0.000204534
FAM129A	0.398369	0.651272	1.63485	1.37e-05	0.000117465
RAB5A	0.171657	0.280616	1.63474	0.00582724	0.0245442
GALNT15	0.159386	0.259987	1.63118	0.00428043	0.0188394
SCARB2	1.30334	2.12564	1.63092	7.43e-12	1.58e-10
PRIMA1	0.747209	1.21829	1.63046	6.16e-09	9.09e-08
AKAP12	0.629953	1.02592	1.62857	5.95e-08	7.52e-07
GRINA	0.378251	0.615808	1.62804	2.78e-05	0.000228225
ATP6V0E1	0.375552	0.609848	1.62387	4.92e-05	0.000377622
CPT1A	0.280615	0.455267	1.62239	0.000330275	0.00204428
GNPTG	0.178663	0.289777	1.62192	0.00371145	0.0167657
MXRA8	0.352564	0.570983	1.61952	6.97e-05	0.00051775
ZMAT3	0.616039	0.997585	1.61935	1.35e-07	1.62e-06
MMP14	0.304719	0.493199	1.61854	0.000238593	0.00152856
BACE2	0.150558	0.243287	1.6159	0.00892871	0.0346778
ARFIP1	0.158211	0.255549	1.61525	0.00780836	0.0311603
CTSO	0.162964	0.263155	1.61481	0.00644086	0.0265576
PDIA4	0.1851	0.298746	1.61397	0.00436241	0.0190004
IFITM3	2.53682	4.09328	1.61355	9.37e-15	2.73e-13
HTRA1	0.555052	0.893922	1.61052	1.13e-06	1.2e-05
COL12A1	0.698004	1.1162	1.59913	4.94e-08	6.33e-07
VDAC1	0.19113	0.305435	1.59805	0.0038231	0.0170848
UBE2L3	0.228219	0.364557	1.5974	0.00261171	0.0124328
NEGR1	0.238078	0.376922	1.58319	0.00241956	0.0117266
MAPK1	0.228212	0.361158	1.58255	0.00261171	0.0124328
PRSS23	1.18063	1.86147	1.57668	6.3e-10	1.05e-08
ST13	0.253664	0.397696	1.5678	0.00141975	0.0073452
CPQ	0.176088	0.275803	1.56628	0.00874112	0.0339974
FAM213A	0.190992	0.299131	1.5662	0.00677732	0.0276128
LRRC8B	0.232826	0.363234	1.56011	0.00382569	0.0170848
BRI3	0.408987	0.637764	1.55937	9.69e-05	0.000695605
IFITM2	1.38047	2.14544	1.55414	5.12e-10	8.55e-09
IFIT3	0.488818	0.75928	1.5533	1.8e-05	0.000153971
PDLIM5	0.189218	0.293901	1.55324	0.00643591	0.0265576
ATP6AP2	0.493794	0.763393	1.54597	2.6e-05	0.000214128
IGFBP5	0.428006	0.661459	1.54544	0.000107415	0.00075715
CALU	0.569425	0.878054	1.542	9.81e-06	8.73e-05
EEA1	0.264885	0.407677	1.53907	0.00185242	0.00935421
EPDR1	0.359784	0.551096	1.53174	0.000332463	0.00204857
TMED5	0.238505	0.364368	1.52772	0.00330597	0.0151996
TMEM245	0.78996	1.20283	1.52265	4.71e-07	5.23e-06
FAM210B	0.256055	0.389501	1.52116	0.00353128	0.0160839
CDH19	3.74465	5.67443	1.51534	5.41e-13	1.29e-11
SUMF2	0.19494	0.294842	1.51247	0.0096898	0.03716
PLEKHB1	0.823379	1.24202	1.50844	3.95e-07	4.47e-06
RPS26	0.32841	0.494878	1.50689	0.000921863	0.00508601
PHC2	0.266041	0.400177	1.50419	0.00322807	0.0148762
HLA-B	4.76269	7.16184	1.50374	1.21e-13	3.16e-12
FTL	1.37039	2.05672	1.50083	1.49e-08	2.04e-07
GLDN	0.524853	0.786627	1.49876	7.46e-05	0.000552492
RNASE1	0.576298	0.863608	1.49854	3.82e-05	0.000303703
PMP2	1.0937	1.63529	1.49518	1.23e-07	1.48e-06
STOM	0.277883	0.415084	1.49374	0.00387074	0.0172298
CANX	1.28897	1.92329	1.49212	3.92e-08	5.17e-07
OST4	0.406473	0.605515	1.48968	0.000721356	0.00416412
KIF1A	0.300387	0.44634	1.48588	0.00342859	0.0157166
ANXA1	1.6453	2.43826	1.48196	1.17e-08	1.64e-07
SFRP1	0.288543	0.425532	1.47476	0.00584853	0.0245961
ENDOD1	1.12484	1.65816	1.47413	2.56e-07	2.95e-06
RPL3	0.710939	1.04793	1.474	1.04e-05	9.21e-05
ATP2A2	0.279424	0.410748	1.46998	0.00652428	0.0267408
LGALS3BP	1.91627	2.80524	1.46391	1.1e-08	1.56e-07
COMT	1.10666	1.6008	1.44651	1.26e-06	1.33e-05
IFIT2	0.436527	0.631069	1.44566	0.00110103	0.00591964
SPART	0.352347	0.507787	1.44116	0.00353705	0.0160839
GRN	0.307329	0.442415	1.43955	0.00603391	0.0252018
SCP2	0.377406	0.541844	1.43571	0.00307283	0.0143051
AHR	1.22804	1.74866	1.42395	1.77e-06	1.81e-05
LEPROT	0.47559	0.671851	1.41267	0.00142903	0.00737931
CHL1	2.47827	3.48924	1.40794	7.07e-08	8.73e-07
MFGE8	0.623913	0.877695	1.40676	0.000412153	0.00251698
NTM	0.830437	1.16814	1.40666	4.46e-05	0.000347787
SEC14L1	0.463683	0.650479	1.40285	0.0019127	0.00957045
S100A10	1.29188	1.81192	1.40254	4.05e-06	3.86e-05
CD63	1.61985	2.25609	1.39278	2.05e-06	2.07e-05
RDH10	0.56397	0.784707	1.3914	0.00108952	0.00588083
PDK4	1.20514	1.67478	1.38969	1.11e-05	9.75e-05
TXNIP	1.263	1.75086	1.38628	1.16e-05	0.000101507
TRIO	0.386757	0.533716	1.37998	0.00796869	0.0316211
SHISA5	0.420163	0.575509	1.36973	0.00743396	0.0298011
PKM	0.610136	0.834324	1.36744	0.00140299	0.00727223
ABCA8	0.625441	0.851507	1.36145	0.00112069	0.00600181
RPS27L	0.478397	0.649815	1.35832	0.0071092	0.0288364
S100A11	0.870681	1.18033	1.35564	0.00020258	0.00131629
CALM1	1.68853	2.27964	1.35007	1.84e-05	0.000157384
TMED10	0.994676	1.33307	1.34021	0.000194661	0.00127086
SPARC	13.3146	17.7796	1.33534	6.44e-10	1.06e-08
CLTC	0.602214	0.799489	1.32758	0.00457579	0.0198526
SAMD4B	0.523622	0.695121	1.32752	0.00849484	0.0332124
TGOLN2	0.509758	0.675776	1.32568	0.00763925	0.0305347
PTTG1IP	0.7249	0.954194	1.31631	0.00286191	0.0134373
KDSR	0.595562	0.78153	1.31226	0.00726264	0.0293719
AK3	0.799708	1.04666	1.3088	0.00178861	0.00909901
ITM2B	1.32235	1.72851	1.30715	0.000286813	0.00179964
CAP1	0.813054	1.05597	1.29877	0.0022983	0.0112318
CHRDL1	0.757702	0.980977	1.29467	0.00412211	0.0182304
LAMP1	1.54045	1.99263	1.29354	0.000325212	0.00201749
SEMA4B	0.634634	0.820518	1.2929	0.00673034	0.0274622
SORT1	0.609267	0.787656	1.29279	0.00791352	0.0314477
APLP2	1.87552	2.42184	1.29129	0.000185616	0.00122554
PRNP	1.78426	2.29714	1.28745	0.000268688	0.00170148
IL6ST	0.80488	1.03301	1.28343	0.00400115	0.0177527
ZFAND5	2.47772	3.17172	1.2801	0.00012922	0.000888026
SLIT2	1.32354	1.67539	1.26584	0.00172588	0.0088126
GSN	1.66618	2.09781	1.25905	0.0011385	0.00607348
RAB7A	1.16828	1.46692	1.25562	0.00304603	0.0142286
MOXD1	1.04848	1.3118	1.25114	0.00430722	0.0189269
SERPING1	0.959874	1.19854	1.24865	0.00522223	0.022409
S100A6	1.8706	2.3247	1.24276	0.00186496	0.00940022
GAPDH	1.3476	1.6739	1.24213	0.00374987	0.0168836
CNN3	2.6434	3.22259	1.21911	0.00208879	0.0103012
SFRP5	1.59993	1.93273	1.20801	0.00907481	0.0350961
TMSB4X	3.18608	3.82911	1.20182	0.00283003	0.0133333
HSP90AA1	2.07426	2.49062	1.20073	0.00666718	0.0272857
SCN7A	3.45608	4.06068	1.17494	0.00904433	0.0350772

## Sheet: Supplementary Table S3 
Supplementary Table S3. Highly differential expressed genes in high stemness microglia cells.
ID	mean.ncl	mean.cl	fc	pv	padj
FCN1	0.00176086	0.0600076	34.0785	6.78e-60	3.61e-58
CLNK	0.00205809	0.0317987	15.4506	1.69e-25	3.08e-24
VCAN	0.0100026	0.144038	14.4001	2.21e-107	2.2e-105
RIPOR2	0.00564157	0.0717768	12.7228	9.67e-52	4.18e-50
XCR1	0.00068769	0.00787254	11.4478	9.39e-07	4.42e-06
SLC38A1	0.00660416	0.055463	8.3982	1.73e-32	4.35e-31
S100A9	0.0195089	0.138097	7.07868	8.44e-71	6e-69
CD36	0.00529261	0.0351571	6.64268	4.07e-18	4.97e-17
S100A8	0.0150695	0.0922452	6.12131	2.15e-43	7.16e-42
CD1C	0.00881898	0.0475983	5.39725	8.27e-21	1.25e-19
FCER1A	0.0254774	0.120958	4.74763	2.84e-45	1.01e-43
CLEC10A	0.00819685	0.0357237	4.35821	5.76e-14	5.25e-13
AREG	0.0479162	0.206773	4.31531	1.25e-69	8.72e-68
CD52	0.0185563	0.0792402	4.27025	2.83e-27	5.65e-26
CCL17	0.00433444	0.0179335	4.13744	2.42e-07	1.23e-06
NOTCH4	0.0277537	0.109233	3.93579	1.34e-34	3.66e-33
SLAMF7	0.00981419	0.0353371	3.60062	2.91e-11	2.19e-10
CXCL9	0.0168142	0.0584804	3.47802	1.07e-16	1.18e-15
VAV3	0.0177237	0.0599605	3.38307	4.45e-17	4.97e-16
HLA-DOB	0.0231825	0.0747696	3.22527	2.92e-19	3.93e-18
LAMP3	0.00577498	0.0176901	3.06323	1.18e-05	4.77e-05
BCAS1	0.00446212	0.0130703	2.92917	0.000712649	0.00208961
PDE7A	0.0552023	0.152492	2.76241	1.03e-29	2.37e-28
CNN2	0.0993193	0.264275	2.66086	9.85e-48	3.8e-46
LILRB3	0.0496176	0.129228	2.60448	3.3e-23	5.5e-22
JAML	0.0871181	0.224211	2.57364	3.96e-38	1.2e-36
ADAM8	0.0186057	0.0476385	2.56042	1.53e-09	9.65e-09
CYP1B1	0.00875479	0.0222766	2.5445	7.79e-05	0.000273659
HLA-DQA2	0.38502	0.974656	2.53144	0	0
ADD3	0.0753022	0.189814	2.5207	1e-31	2.45e-30
CD48	0.120138	0.295263	2.4577	7.03e-46	2.55e-44
BACH2	0.0094087	0.0225582	2.39758	0.00015723	0.000527785
CCR2	0.0399349	0.0954687	2.39061	3.24e-15	3.32e-14
CD2	0.00780509	0.0183667	2.35317	0.000718325	0.00210432
LYZ	2.26437	5.3037	2.34224	0	0
SEL1L3	0.0769922	0.178206	2.3146	9.59e-26	1.77e-24
TXNIP	2.94724	6.76146	2.29417	0	0
KCNAB2	0.115055	0.262492	2.28145	1.05e-35	2.92e-34
SDS	0.00856412	0.0190045	2.21909	0.00117659	0.00329302
HLA-DRB5	2.54939	5.6222	2.20531	0	0
HLA-DQB2	0.0509627	0.111975	2.1972	5.52e-15	5.56e-14
GAPT	0.332313	0.724298	2.17957	1.35e-86	1.03e-84
EMILIN2	0.0597384	0.128582	2.15242	1.36e-16	1.49e-15
IL2RG	0.0444326	0.0952859	2.1445	2.19e-12	1.79e-11
MCTP1	0.0384993	0.0821337	2.13338	1.04e-10	7.26e-10
SOCS3	0.020724	0.0438158	2.11426	2e-06	9.03e-06
PKP2	0.0533957	0.112797	2.11247	5.58e-14	5.1e-13
MEGF9	0.203292	0.428478	2.1077	3.94e-48	1.54e-46
RPS26	0.562953	1.17457	2.08644	0	0
CXCL2	0.024606	0.050866	2.06722	1.45e-06	6.67e-06
DAPK1	0.116536	0.238466	2.04629	1.11e-25	2.03e-24
FAM107B	0.0582197	0.118948	2.04308	1.04e-13	9.3e-13
CRYBG1	0.120453	0.245084	2.03469	3.25e-26	6.22e-25
ADAMTSL4	0.0365001	0.0734925	2.01349	1.37e-08	7.86e-08
MDFIC	0.0439906	0.0879513	1.99932	9.21e-10	5.94e-09
ARL4C	0.0868242	0.172894	1.99131	6.87e-18	8.27e-17
PELI2	0.0650401	0.129437	1.99011	4.31e-14	4e-13
GBP5	0.0437996	0.0858347	1.95971	1.96e-09	1.23e-08
PHACTR1	0.121168	0.233538	1.92738	8.09e-22	1.26e-20
TNFAIP8	0.0816149	0.157231	1.9265	1.92e-15	2e-14
ST14	0.103649	0.19847	1.91482	1.09e-18	1.41e-17
ACTN1	0.0405344	0.0770381	1.90056	4.63e-08	2.54e-07
CD44	0.129467	0.240058	1.8542	1.5e-20	2.19e-19
CXCR4	2.14084	3.95257	1.84627	0	0
PRKCB	0.0710076	0.129455	1.82311	3.89e-11	2.88e-10
44813	0.0636937	0.11324	1.77789	1.82e-09	1.14e-08
BCL2L11	0.0670177	0.118975	1.77527	1.14e-09	7.19e-09
CSTA	0.116613	0.202118	1.73324	2.22e-14	2.12e-13
HLA-DQB1	2.64983	4.58712	1.7311	0	0
AHR	0.121597	0.210124	1.72803	7.65e-15	7.57e-14
HLA-DPB1	5.69425	9.82819	1.72598	0	0
LMNB1	0.0310428	0.0535437	1.72484	9.17e-05	0.000316693
LATS2	0.0535558	0.0918397	1.71484	2.71e-07	1.38e-06
SIPA1L1	0.181797	0.311598	1.71398	1.21e-20	1.79e-19
PLAC8	0.0843244	0.143034	1.69623	6.51e-10	4.28e-09
ALOX15B	0.143726	0.243627	1.69508	5.7e-16	6.07e-15
VEGFA	0.0312466	0.0528461	1.69126	0.000184967	0.000613806
PTPN1	0.115717	0.195351	1.68818	5.5e-13	4.66e-12
NCOA4	0.951904	1.58732	1.66752	2.32e-89	1.9e-87
CLEC12A	0.110927	0.184961	1.66742	9.66e-12	7.52e-11
KIAA0513	0.153381	0.254213	1.65739	2.39e-15	2.47e-14
MAP3K20	0.0483091	0.0796569	1.6489	1.17e-05	4.72e-05
RGS18	0.211189	0.348081	1.6482	5.18e-20	7.14e-19
TAP1	0.130431	0.214245	1.64259	6.06e-13	5.11e-12
TNFSF13B	0.209433	0.343633	1.64077	1.17e-19	1.6e-18
HMGA1	0.143128	0.234063	1.63534	9.82e-14	8.85e-13
CLEC4E	0.193385	0.315835	1.63319	6.22e-18	7.54e-17
LGALS3	0.0998419	0.162657	1.62915	6.09e-10	4.04e-09
TBL1X	0.0766378	0.124707	1.62723	8.82e-08	4.74e-07
PSTPIP2	0.170381	0.27557	1.61738	2.06e-15	2.13e-14
PLIN2	0.422032	0.681948	1.61587	2.84e-35	7.84e-34
MACC1	0.0466457	0.0750333	1.60858	4.83e-05	0.000175632
LILRB2	0.0687426	0.110575	1.60854	4.57e-07	2.25e-06
BTG1	0.783093	1.24524	1.59016	2.6e-59	1.34e-57
DAPP1	0.060607	0.0960347	1.58455	6.71e-06	2.79e-05
CYTIP	0.0891904	0.141107	1.58209	6.72e-08	3.65e-07
CPT1A	0.131128	0.206268	1.57303	9.18e-11	6.47e-10
RGS2	0.650035	1.02191	1.57208	6.09e-47	2.26e-45
GLO1	0.198919	0.311865	1.5678	2.59e-15	2.67e-14
RUNX2	0.140087	0.219143	1.56433	3.75e-11	2.78e-10
PKIB	0.119242	0.1851	1.55231	3.2e-09	1.96e-08
SNX10	0.364383	0.564954	1.55044	2.44e-25	4.35e-24
PRCP	0.139633	0.21518	1.54104	2.54e-10	1.74e-09
FCGR2B	0.301227	0.463607	1.53906	1.94e-20	2.84e-19
PPA1	0.171744	0.263691	1.53538	4.52e-12	3.63e-11
CPD	0.0810882	0.12397	1.52884	2.5e-06	1.12e-05
IGFBP7	0.0487455	0.0742848	1.52393	0.000197318	0.000650074
PMP2	0.0295415	0.0450117	1.52368	0.00439249	0.01071
IRF1	0.126765	0.192288	1.51688	7.05e-09	4.15e-08
LPGAT1	0.169652	0.257029	1.51504	2.89e-11	2.18e-10
THBD	0.0255424	0.0385655	1.50986	0.0088517	0.0200685
SOX4	0.102613	0.154814	1.50872	3.61e-07	1.79e-06
PRKCH	0.167247	0.251768	1.50536	8.71e-11	6.17e-10
S100A6	0.175134	0.262953	1.50143	4.65e-11	3.39e-10
SH3BP5	0.185422	0.277518	1.49668	1.65e-11	1.26e-10
INSR	0.380234	0.568195	1.49433	6.99e-22	1.1e-20
FAM117B	0.102123	0.152073	1.48912	6.93e-07	3.34e-06
HIPK2	0.335317	0.4992	1.48874	4.75e-19	6.3e-18
TKT	0.23096	0.343631	1.48784	1.51e-13	1.34e-12
NET1	0.0800727	0.118877	1.48462	1.45e-05	5.75e-05
AC008759.3	0.235348	0.349163	1.4836	8.35e-14	7.57e-13
HPS5	0.127961	0.189544	1.48127	6.42e-08	3.49e-07
TES	0.163893	0.242271	1.47822	7.01e-10	4.59e-09
AC023157.3	0.085122	0.125613	1.47568	1.33e-05	5.32e-05
TSC22D3	0.544835	0.800124	1.46856	8.1e-28	1.68e-26
OPN3	0.0668139	0.0977439	1.46293	0.000144541	0.000488264
XIST	0.400792	0.585706	1.46137	2.53e-20	3.63e-19
LTA4H	0.173523	0.253559	1.46124	1.05e-09	6.75e-09
KYNU	0.125145	0.18132	1.44888	5.08e-07	2.49e-06
CPVL	0.591235	0.856494	1.44865	6.56e-28	1.37e-26
HLA-F	0.135003	0.195505	1.44815	1.7e-07	8.78e-07
FN1	0.384426	0.556313	1.44713	1.3e-18	1.66e-17
FGR	0.442371	0.634649	1.43465	4.78e-20	6.68e-19
MOSPD2	0.0811064	0.116117	1.43166	7.51e-05	0.000264919
RASSF3	0.125016	0.178925	1.43121	1.16e-06	5.38e-06
KLF10	0.164659	0.234765	1.42576	3.4e-08	1.9e-07
HLA-DPA1	7.09222	10.0874	1.42232	0	0
SERTAD2	0.23822	0.338002	1.41886	7.14e-11	5.09e-10
MYD88	0.0734402	0.104128	1.41786	0.000286848	0.000910344
FXYD5	0.324449	0.457143	1.40898	1.02e-13	9.16e-13
RPS9	0.750306	1.05324	1.40375	6.86e-29	1.51e-27
C1orf162	1.00108	1.40414	1.40262	7.01e-38	2.06e-36
SERPINA1	0.426699	0.596946	1.39899	6.9e-17	7.66e-16
JPT1	0.123149	0.172151	1.39791	8.56e-06	3.51e-05
LACTB	0.116621	0.163006	1.39775	1.28e-05	5.13e-05
PALLD	0.233858	0.326066	1.39429	1.03e-09	6.62e-09
PAK1	0.272242	0.379321	1.39332	5.95e-11	4.32e-10
RPS4X	1.95431	2.72233	1.39299	3.18e-66	2.16e-64
BCL6	0.095057	0.132382	1.39266	9.8e-05	0.000337131
ADGRE2	0.0815705	0.113512	1.39159	0.000324138	0.00101758
RPS2	1.87192	2.60161	1.38981	1.33e-63	7.87e-62
UBE2L6	0.125027	0.173294	1.38605	1.19e-05	4.78e-05
SMDT1	0.21621	0.299628	1.38582	1.02e-08	5.9e-08
ZNF281	0.0897809	0.12422	1.38359	0.000199594	0.000656893
GBP4	0.173417	0.239831	1.38297	2.68e-07	1.36e-06
BASP1	0.497645	0.684308	1.37509	2.35e-17	2.69e-16
KAT6B	0.102161	0.140247	1.3728	0.000118868	0.000406694
MAP3K8	0.116182	0.159233	1.37055	4.59e-05	0.000167828
VIM	1.54315	2.11179	1.36849	7.87e-49	3.11e-47
ASAP1	0.0881445	0.120459	1.3666	0.000444568	0.00136485
GCLC	0.161257	0.219699	1.36242	2.74e-06	1.21e-05
BTN3A1	0.137487	0.186904	1.35944	1.74e-05	6.81e-05
PAPOLG	0.194142	0.263747	1.35852	4.89e-07	2.4e-06
ECH1	0.0871387	0.118211	1.35658	0.000706085	0.00207226
PSMB9	0.104519	0.141559	1.35439	0.000282207	0.000897397
CSF3R	0.466125	0.62973	1.35099	1.33e-14	1.28e-13
RGS1	2.15702	2.90094	1.34488	1.84e-55	8.53e-54
CTSS	1.57832	2.12071	1.34365	6.41e-44	2.2e-42
SATB1	0.135896	0.182257	1.34115	3.69e-05	0.000136537
PLP2	0.11466	0.153481	1.33857	0.000195558	0.000644937
SIRT1	0.141287	0.188897	1.33697	5.14e-05	0.000186299
DAGLB	0.149987	0.200409	1.33618	2.77e-05	0.000105206
ALOX5	0.223366	0.298176	1.33492	3.55e-07	1.76e-06
CHST11	0.26725	0.355613	1.33064	2.81e-08	1.59e-07
RAB32	0.126292	0.167968	1.33	0.000148272	0.000499286
RNASE6	0.71307	0.943351	1.32294	1.26e-18	1.61e-17
RPL28	0.931784	1.2326	1.32284	7.9e-24	1.34e-22
ZMYND8	0.217555	0.287659	1.32224	1.23e-06	5.7e-06
GRK3	0.184117	0.2433	1.32144	9.55e-06	3.89e-05
PPFIBP2	0.0895511	0.118238	1.32035	0.00192092	0.00514658
CIITA	0.258204	0.340847	1.32007	1.76e-07	9.04e-07
RPS7	1.20777	1.59144	1.31766	1.36e-29	3.09e-28
RPS15	0.577883	0.761367	1.31751	6.03e-15	6.05e-14
RPS28	2.22558	2.92293	1.31333	1.32e-47	5.03e-46
CD180	0.089703	0.117614	1.31115	0.00266579	0.00685861
REL	0.539938	0.707497	1.31033	1.53e-13	1.36e-12
ABHD2	0.216277	0.28302	1.3086	3.35e-06	1.46e-05
CDKN1C	0.0677033	0.0885936	1.30856	0.0074362	0.0171881
SLC37A2	0.173259	0.226595	1.30784	2.88e-05	0.0001086
CAT	0.254579	0.332199	1.3049	5.6e-07	2.73e-06
LST1	0.256881	0.33497	1.30399	6.3e-07	3.04e-06
STT3B	0.144667	0.188556	1.30338	0.000137051	0.000465419
RPS27	3.84534	5.0119	1.30337	1.31e-60	7.24e-59
RYBP	0.174238	0.226752	1.30139	5.5e-05	0.000198184
RPS23	3.02043	3.92971	1.30104	1.72e-52	7.74e-51
GSTP1	0.365732	0.47575	1.30081	3.56e-09	2.17e-08
VMP1	0.262328	0.340419	1.29769	7.09e-07	3.4e-06
GADD45B	0.612512	0.79412	1.2965	5.89e-14	5.36e-13
RASA2	0.0990714	0.128015	1.29215	0.00314913	0.00790122
PTEN	0.645024	0.833244	1.2918	3.16e-14	2.99e-13
NAP1L1	1.87698	2.42219	1.29047	6.79e-38	2.01e-36
JUNB	1.63482	2.10281	1.28626	1.18e-32	3e-31
RHOT1	0.137057	0.176145	1.2852	0.000484799	0.00147421
TYK2	0.199059	0.255532	1.2837	3.11e-05	0.000117147
UBE2D1	0.0935755	0.120064	1.28307	0.00379618	0.00939935
PRRG4	0.156972	0.201113	1.28121	0.000246586	0.000797604
EEF2	0.904828	1.15895	1.28085	3.29e-18	4.05e-17
KAT6A	0.253957	0.325209	1.28057	4.01e-06	1.72e-05
MBD2	0.142051	0.181593	1.27837	0.000694917	0.00204511
RPS12	2.34082	2.98955	1.27714	2.19e-39	6.67e-38
AZI2	0.280961	0.358717	1.27675	1.86e-06	8.42e-06
AKNA	0.214457	0.273218	1.274	3.46e-05	0.000129224
PLK2	0.100284	0.127758	1.27396	0.00446421	0.0108684
PMAIP1	0.167026	0.212515	1.27235	0.000330318	0.00103495
TIPARP	0.112279	0.142796	1.27179	0.00318775	0.00799186
SPOP	0.157085	0.199777	1.27178	0.000496887	0.0015081
RACK1	1.22187	1.55101	1.26938	3.06e-22	4.9e-21
RPS14	2.42133	3.07197	1.26871	5.26e-38	1.57e-36
HLA-DRA	23.4526	29.7199	1.26723	0	0
AKAP13	1.22466	1.55125	1.26668	7.29e-22	1.14e-20
RPS3	1.53543	1.94448	1.26641	5.13e-27	1.01e-25
MPEG1	0.147959	0.187162	1.26497	0.000773844	0.00225253
MINK1	0.250438	0.316779	1.2649	1.52e-05	5.99e-05
PARVG	0.31121	0.393025	1.26289	2.13e-06	9.57e-06
BHLHE40	0.222065	0.280205	1.26182	4.72e-05	0.000172379
PABPC1	4.32542	5.45715	1.26165	2.09e-49	8.46e-48
KLHL8	0.14433	0.181921	1.26045	0.00114982	0.00322091
RPL36	1.00902	1.27147	1.2601	1.4e-17	1.62e-16
PTK2B	0.280844	0.35389	1.2601	6.89e-06	2.85e-05
MAML3	0.108514	0.136634	1.25915	0.00545206	0.0130158
RPS25	1.20421	1.5153	1.25834	2.11e-20	3.05e-19
UBE2R2	0.290444	0.365467	1.2583	5.18e-06	2.18e-05
RPS29	4.45469	5.60509	1.25825	4.9e-49	1.96e-47
ATP5MPL	0.136884	0.172225	1.25817	0.00191893	0.00514557
FAM129A	0.229345	0.288127	1.2563	5.43e-05	0.000196367
TMEM70	0.0964479	0.121122	1.25582	0.0087474	0.0198884
MAP4K5	0.119552	0.150073	1.2553	0.00425123	0.0104132
NOP53	0.312079	0.39163	1.25491	3.2e-06	1.4e-05
PNKD	0.100046	0.125484	1.25427	0.00879128	0.0199739
EIF3E	0.4434	0.556034	1.25402	3.78e-08	2.1e-07
HERPUD1	1.6472	2.06332	1.25262	2.96e-26	5.71e-25
CHPT1	0.364785	0.456923	1.25258	5.58e-07	2.72e-06
PIP4K2A	0.221196	0.277051	1.25251	0.000112131	0.000384465
ARF6	0.346061	0.433437	1.25249	1.13e-06	5.28e-06
RPL10	1.24472	1.55851	1.2521	4.64e-20	6.51e-19
RPL8	1.27799	1.60017	1.25209	1.15e-20	1.7e-19
RPL13	1.76451	2.20868	1.25172	1.04e-27	2.14e-26
CAMLG	0.133146	0.166547	1.25086	0.00281039	0.0071523
RPL10A	1.83211	2.28992	1.24988	2.17e-28	4.65e-27
RPL11	2.17616	2.715	1.24761	6.56e-31	1.55e-29
RPL35A	1.88986	2.35621	1.24676	1.97e-28	4.25e-27
KIAA1551	0.243373	0.303427	1.24676	6.91e-05	0.000245496
HLA-C	2.63583	3.28614	1.24672	4.08e-34	1.09e-32
RPL32	3.11215	3.87896	1.24639	2.96e-37	8.61e-36
BTN3A2	0.178816	0.222658	1.24518	0.000753047	0.00219399
CHKA	0.359152	0.447153	1.24503	1.75e-06	8e-06
RPL38	1.98758	2.47371	1.24458	7.23e-29	1.58e-27
RPS11	1.72417	2.14576	1.24452	8.9e-26	1.66e-24
TNPO1	0.590682	0.734334	1.2432	1.12e-09	7.07e-09
TNFAIP3	0.372261	0.462743	1.24306	1.31e-06	6.06e-06
COX7A2L	0.178528	0.221844	1.24263	0.000844078	0.00243043
RPS21	1.39752	1.73596	1.24217	7.09e-21	1.08e-19
RPS5	1.23361	1.53116	1.2412	1.77e-18	2.23e-17
EIF3L	0.350388	0.434722	1.24069	2.71e-06	1.2e-05
RPL39	2.90564	3.60364	1.24022	2.99e-34	8.03e-33
EIF3H	0.448344	0.555404	1.23879	1.66e-07	8.57e-07
GRN	0.745445	0.922762	1.23787	1.81e-11	1.38e-10
SSR2	0.236445	0.292216	1.23587	0.000163724	0.000548433
FAU	0.778364	0.961507	1.23529	1.11e-11	8.56e-11
HGSNAT	0.197952	0.244486	1.23508	0.000599024	0.00178425
RPLP0	0.663219	0.81826	1.23377	4.58e-10	3.07e-09
HEXB	0.275905	0.339841	1.23173	6.68e-05	0.000237903
CCDC6	0.250395	0.308335	1.23139	0.000157176	0.000527785
RPLP1	1.62674	2.00219	1.2308	4.98e-22	7.88e-21
HLA-A	3.88729	4.78326	1.23049	3.92e-37	1.13e-35
AOAH	0.159859	0.196668	1.23026	0.00223855	0.00590851
RPL26	0.857491	1.05411	1.2293	3.06e-12	2.46e-11
RPL27	1.3001	1.59736	1.22864	1.25e-17	1.46e-16
SMCHD1	0.213007	0.261641	1.22832	0.000525094	0.00158619
RPL41	2.31123	2.8381	1.22796	1.48e-27	3.01e-26
SLC25A6	0.598997	0.73554	1.22795	6.31e-09	3.74e-08
RPL18A	0.783885	0.962163	1.22743	3.95e-11	2.91e-10
PABPC4	0.89547	1.09849	1.22672	1.9e-12	1.57e-11
RPLP2	1.80879	2.21827	1.22638	1.78e-23	2.99e-22
RPL23A	0.885567	1.08582	1.22613	2.79e-12	2.27e-11
LCP1	0.52078	0.638317	1.22569	9.14e-08	4.91e-07
FPR3	0.168811	0.206712	1.22452	0.00260642	0.006735
RPS16	2.4345	2.98052	1.22428	1.56e-27	3.16e-26
EEF1A1	12.4991	15.2999	1.22409	6.54e-64	3.95e-62
CASP4	0.162161	0.198363	1.22325	0.00343137	0.00856906
PTGER4	0.122154	0.149334	1.22251	0.00982895	0.0219114
RPL19	1.39546	1.70524	1.22199	7.29e-18	8.67e-17
PSME1	0.139385	0.170257	1.22149	0.00637374	0.0149813
RPL18	0.656813	0.802195	1.22134	3.88e-09	2.36e-08
RPSA	0.671049	0.81909	1.22061	3.3e-09	2.03e-08
LSP1	0.342011	0.416744	1.21851	2.6e-05	9.93e-05
COMMD6	0.496606	0.603875	1.216	4.69e-07	2.3e-06
PDK4	1.36973	1.66533	1.21581	8.86e-17	9.81e-16
EIF3F	0.271826	0.330272	1.21501	0.000228349	0.000745141
BTF3	0.677551	0.822903	1.21452	6.64e-09	3.92e-08
SLA	0.965357	1.17148	1.21352	5.07e-12	4.04e-11
IL13RA1	0.933818	1.13303	1.21333	1.22e-11	9.35e-11
HLA-DQA1	2.49564	3.02778	1.21323	1.3e-25	2.38e-24
RPL14	1.18447	1.43475	1.2113	3.72e-14	3.47e-13
RPL13A	2.80562	3.39839	1.21128	8.54e-27	1.67e-25
RPS18	4.14424	5.01876	1.21102	9.91e-33	2.54e-31
RPL34	6.56619	7.92679	1.20721	3.54e-40	1.11e-38
SERP1	0.518571	0.625951	1.20707	8.09e-07	3.87e-06
FAM120A	0.463807	0.559409	1.20612	4.31e-06	1.84e-05
TAP2	0.14704	0.177265	1.20556	0.00882256	0.0200308
HLA-DOA	0.506132	0.609698	1.20462	1.85e-06	8.41e-06
HACD4	0.171971	0.207153	1.20458	0.00497123	0.0119842
PCBP2	0.948212	1.14217	1.20455	4.74e-11	3.46e-10
FAM53B	0.245321	0.295406	1.20416	0.000806171	0.00232967
CRTAP	0.441092	0.530421	1.20252	7.73e-06	3.19e-05
CTDNEP1	0.20206	0.242864	1.20194	0.00287515	0.00729629
PLBD1	0.183004	0.219951	1.20189	0.00380623	0.00941696
CHMP1B	0.226689	0.272255	1.20101	0.00146725	0.00403937
RPS24	3.0838	3.69979	1.19975	1.93e-25	3.48e-24
ZFAND5	0.404296	0.484877	1.19931	2.51e-05	9.59e-05
DUSP1	1.07054	1.28386	1.19927	1.17e-11	9.01e-11
RPL5	2.00604	2.40403	1.1984	4.98e-20	6.93e-19
MT-CO1	41.7151	49.9761	1.19803	2.31e-89	1.9e-87
RPS15A	1.25008	1.49714	1.19764	3.3e-13	2.85e-12
MAN2A1	0.51583	0.617608	1.19731	2.81e-06	1.24e-05
ZFAS1	0.383311	0.458934	1.19729	5.77e-05	0.000207633
LEPROTL1	0.188224	0.22531	1.19703	0.00479442	0.0115929
RPL24	0.532139	0.636945	1.19695	1.83e-06	8.32e-06
RPL7A	0.932982	1.1161	1.19627	4.31e-10	2.91e-09
ZDHHC7	0.196636	0.235199	1.19611	0.00347559	0.00866596
FOXN2	0.290598	0.347107	1.19445	0.000599005	0.00178425
PPT1	0.40706	0.485635	1.19303	4.84e-05	0.000175632
ATP5MC2	0.924617	1.10275	1.19265	8.53e-10	5.51e-09
TUT7	0.223619	0.266496	1.19174	0.0022929	0.00602355
UBA52	1.03804	1.23562	1.19034	1.5e-10	1.04e-09
HLA-DMA	0.888429	1.05739	1.19018	3.89e-09	2.36e-08
RPL29	1.8609	2.21114	1.18821	2.47e-17	2.81e-16
KDM2A	0.190455	0.225737	1.18525	0.0083383	0.0190803
ZFP36	1.29127	1.52769	1.1831	5.75e-12	4.53e-11
ZFP36L2	1.84113	2.17792	1.18293	2.32e-16	2.51e-15
RPL31	4.66319	5.50995	1.18158	1.4e-26	2.72e-25
APOL6	0.208056	0.245744	1.18115	0.00599872	0.0141937
MRPL3	0.195308	0.23055	1.18044	0.00755839	0.0174202
RPS3A	2.24159	2.64365	1.17936	7.97e-18	9.41e-17
CCNI	1.1525	1.35782	1.17815	2.52e-10	1.72e-09
KHDRBS1	0.340711	0.401272	1.17775	0.000623889	0.00185313
PRKD3	0.27013	0.317724	1.17619	0.00204037	0.00542122
RPL7	1.34588	1.58098	1.17468	2.13e-11	1.61e-10
GNS	0.238914	0.280607	1.17451	0.00461663	0.0112223
COTL1	0.712675	0.837018	1.17447	9.42e-07	4.43e-06
HIPK3	0.206966	0.242917	1.17371	0.00781921	0.0179567
IKZF1	0.26871	0.315276	1.1733	0.00287609	0.00729629
CTSH	0.634136	0.743796	1.17293	5.16e-06	2.17e-05
EIF3G	0.211084	0.247324	1.17168	0.0084489	0.0192782
RPS27A	4.31321	5.05145	1.17116	5.67e-23	9.31e-22
MT-CO2	14.0079	16.4033	1.171	4.41e-41	1.44e-39
CNDP2	0.487643	0.570065	1.16902	9.47e-05	0.000326369
RPS13	3.61291	4.2215	1.16845	2.08e-20	3.02e-19
ARID1A	0.428949	0.501181	1.16839	0.000261291	0.000840915
OSBPL8	0.333692	0.389615	1.16759	0.00147009	0.00404369
STAT1	0.248154	0.289052	1.16481	0.00594344	0.0140942
CBX3	0.377587	0.439732	1.16459	0.000819151	0.00236291
AP1S2	0.400423	0.466123	1.16408	0.000596664	0.00178053
SLC25A5	0.428232	0.498079	1.1631	0.000395502	0.00121889
LY86	0.332307	0.386148	1.16202	0.00186491	0.00501753
RPS8	4.48886	5.21447	1.16165	3.12e-21	4.78e-20
RPL35	0.818593	0.949083	1.15941	1.56e-06	7.16e-06
SARAF	0.741401	0.858611	1.15809	6.1e-06	2.54e-05
EIF3K	0.333456	0.386004	1.15758	0.0024357	0.00636585
RPL27A	2.87363	3.32448	1.15689	4.64e-16	4.97e-15
PLSCR1	0.318195	0.367638	1.15539	0.00320439	0.00802728
RPL9	2.6585	3.07039	1.15493	4.6e-15	4.64e-14
ATP5MG	0.414135	0.47752	1.15305	0.00109668	0.00308284
RPL6	2.27717	2.62471	1.15262	1.37e-13	1.22e-12
NPM1	1.03217	1.18842	1.15138	3.19e-07	1.6e-06
EEF1D	0.528644	0.60854	1.15113	0.000260569	0.000839436
EVI2B	0.70177	0.8076	1.1508	3.15e-05	0.00011846
EIF4B	0.818381	0.941756	1.15075	5.85e-06	2.44e-05
TMSB10	1.2425	1.42743	1.14884	3.32e-08	1.86e-07
WAC	0.412531	0.473602	1.14804	0.00158918	0.00433401
MNDA	0.402464	0.461845	1.14754	0.00162693	0.00442564
TPT1	9.81724	11.2543	1.14638	4.27e-26	8.03e-25
COX7C	0.509625	0.583506	1.14497	0.000550979	0.00165501
CD74	45.2018	51.725	1.14431	2.76e-51	1.16e-49
MT-ND3	17.2736	19.7648	1.14422	3.63e-33	9.36e-32
TRIR	0.338314	0.38699	1.14388	0.00535121	0.0127941
RPL30	2.67155	3.05278	1.1427	4.38e-13	3.73e-12
RHOQ	0.359169	0.410277	1.14229	0.00438115	0.0106905
TOP1	0.570649	0.650168	1.13935	0.000469953	0.00143315
ADA2	0.511746	0.582115	1.13751	0.00101923	0.00288032
ZYX	0.467749	0.531781	1.13689	0.00170711	0.00461236
SEC11A	0.485781	0.552185	1.13669	0.00167942	0.00454522
PRPF38B	0.587035	0.66712	1.13642	0.000456307	0.00139553
NUDT16	0.460208	0.52215	1.1346	0.00258727	0.00669634
JAK1	0.395175	0.448137	1.13402	0.00532589	0.0127431
GDI2	0.517655	0.586362	1.13273	0.00144426	0.00398293
44621	0.458583	0.519298	1.1324	0.00273159	0.00700188
NACA	0.88687	1.00378	1.13183	3.48e-05	0.000129801
RPL23	4.36544	4.9399	1.13159	1.41e-14	1.37e-13
IFITM2	0.396822	0.448382	1.12993	0.00623806	0.0147056
COX4I1	0.41106	0.464398	1.12976	0.00585333	0.0139011
RPL3	2.28284	2.5773	1.12899	3.32e-10	2.26e-09
TOMM7	0.856785	0.964858	1.12614	9.13e-05	0.000315887
MT-ND5	10.9837	12.3584	1.12516	9.27e-21	1.39e-19
CEBPD	1.55029	1.74371	1.12477	2.46e-07	1.25e-06
OGFRL1	1.30103	1.46215	1.12384	2.61e-06	1.16e-05
PALD1	0.58125	0.650339	1.11886	0.00247105	0.00644047
HLA-B	7.85936	8.78312	1.11754	7.16e-16	7.58e-15
H2AFY	0.679248	0.756742	1.11409	0.00170308	0.00460538
AIDA	0.480624	0.535374	1.11391	0.008437	0.0192648
ALDH2	0.58081	0.646499	1.1131	0.00403415	0.00992711
RPL15	1.64359	1.82572	1.11082	2.01e-06	9.07e-06
PLXDC2	2.27451	2.51958	1.10774	1.3e-07	6.84e-07
PTMA	4.25498	4.70582	1.10596	6.27e-10	4.15e-09
ID2	1.44804	1.60112	1.10572	2.25e-05	8.69e-05
H3F3A	1.2796	1.4146	1.1055	6.55e-05	0.000233778
ACTG1	2.25623	2.49309	1.10498	2.88e-07	1.46e-06
FKBP5	1.64121	1.81199	1.10405	8.61e-06	3.52e-05
RPL37	3.33971	3.68379	1.10303	1.67e-08	9.48e-08
SMAP2	1.93935	2.1344	1.10058	2.57e-06	1.15e-05
EIF1	1.58043	1.73902	1.10035	2.31e-05	8.9e-05
MS4A6A	2.00446	2.19828	1.0967	4.78e-06	2.03e-05
ANP32B	0.77607	0.851109	1.09669	0.00430983	0.0105406
RPL22	1.77409	1.93325	1.08972	6.14e-05	0.000220046
HLA-E	2.80639	3.05348	1.08804	3.97e-06	1.7e-05
SAT1	2.1763	2.36625	1.08728	2.31e-05	8.89e-05
RAB31	1.26597	1.37564	1.08663	0.001054	0.00297332
FTH1	4.57677	4.96724	1.08531	3.23e-07	1.61e-06
RPL4	1.21841	1.32232	1.08528	0.00154153	0.00421482
RPS20	4.10374	4.43489	1.08069	2.57e-06	1.15e-05
RPL37A	2.89075	3.1184	1.07875	3.15e-05	0.00011846
TYROBP	2.21562	2.36294	1.06649	0.00109837	0.0030849
RPS19	2.77264	2.95545	1.06593	0.000548195	0.00164819
RPS6	5.63441	6.0011	1.06508	3.42e-05	0.000128195
MT-ND1	21.4954	22.8886	1.06482	6.5e-09	3.84e-08
RPL21	3.79356	4.02545	1.06113	0.000461823	0.00141105
MT-ND4	28.7848	30.3878	1.05569	8.47e-08	4.56e-07
MT-CYB	16.4258	17.2115	1.04783	5.49e-05	0.000198184
MT-CO3	16.9627	17.6889	1.04281	0.000268431	0.000862161
B2M	12.2143	12.6883	1.0388	0.0023503	0.00615271
MT-ND2	24.291	25.0772	1.03237	0.00260015	0.00672423

## Sheet: Supplementary Table S4
Supplementary Table S4. 23 gene siganture of cell-cell communication for tumor growth mechanism
CXCL
GALECTIN
COMPLEMENT
MK
VISFATIN
PSAP
VEGF
GRN
PTN
SPP1
WNT
ANNEXIN
CCL
PROS
GAS
PDGF
ANGPT
PAR
FGF
EDN
IGF
EGF
CS3C
BMP
